# Supplementary material for: EEG Microstates as a Signature of Hemispheric Lateralization in Stroke
Source: Brain Topogr. 2023 May 17;37(3):475–8. doi: 10.1007/s10548-023-00967-8 (PMC10191079; doi:10.1007/s10548-023-00967-8)
Supplement: Supplementary file 2 — Supplementary file2 (XLSX 12 kb) [file 10548_2023_967_MOESM2_ESM.xlsx]

## Sheet: Sheet1
TEMPLATE MAPS RIGHT HEMISPHERE LESION								ELECTRODES
A	B	C	D	E	F	G		Elec	Theta	Radius	X	Y	Z
0.0769	-0.3038	0.2598	-0.1414	0.1758	0.218	-0.162		'Fp1'	-17.9	0.515	80.7957	26.0963	-4.00405
0.186	-0.2568	0.2892	-0.1033	0.0406	0.27	-0.1275		'Fp2'	17.9	0.515	80.7957	-26.0963	-4.00405
0.018	-0.3096	0.2266	-0.2145	0.2462	0.1935	-0.1523		'F3'	-39.9	0.344444	57.5762	48.1411	39.9051
0.2527	-0.1691	0.2768	-0.1194	-0.0532	0.2893	0.0073		'F4'	39.9	0.344444	57.5762	-48.1411	39.9051
-0.2132	-0.118	-0.0228	-0.2059	0.2428	-0.0979	-0.0574		'C3'	-90	0.266667	3.86788e-15	63.1673	56.8761
0.2207	0.0803	0.1107	-0.0642	-0.2104	0.0471	0.3055		'C4'	90	0.266667	3.86788e-15	-63.1673	56.8761
-0.2648	0.0939	-0.2076	-0.0139	0.1027	-0.2846	0.0214		'P3'	-140	0.344444	-57.4921	48.2416	39.9051
0.0625	0.2617	-0.1056	0.1041	-0.2003	-0.1995	0.3267		'P4'	140	0.344444	-57.4921	-48.2416	39.9051
-0.2043	0.1976	-0.2799	0.2259	-0.0015	-0.2387	-0.0402		'O1'	-162	0.515	-80.7501	26.2373	-4.00405
-0.0477	0.2675	-0.2133	0.3268	-0.1353	-0.1854	0.0419		'O2'	162	0.515	-80.7501	-26.2373	-4.00405
-0.1166	-0.2339	0.0684	-0.0433	0.2668	0.121	-0.2607		'F7'	-53.9	0.528111	49.8865	68.4115	-7.49691
0.2867	-0.0648	0.1949	0.086	-0.2162	0.3113	-0.1286		'F8'	53.9	0.528056	49.8873	-68.4125	-7.48213
-0.2278	-0.0666	-0.1603	0.098	0.1984	0.0154	-0.3051		'T7'	-90	0.533167	5.17652e-15	84.539	-8.84066
0.2388	0.1652	-0.015	0.2534	-0.3346	0.1349	-0.011		'T8'	90	0.533167	5.17652e-15	-84.539	-8.84066
-0.2924	0.105	-0.3053	0.2168	0.1017	-0.172	-0.2045		'P7'	-126	0.528111	-49.767	68.4985	-7.49691
0.1179	0.2698	-0.1363	0.2357	-0.2663	-0.0559	0.115		'P8'	126	0.528056	-49.7678	-68.4995	-7.48213
0.1145	-0.2514	0.2579	-0.2414	0.1141	0.205	-0.0337		'Fz'	0	0.253333	60.7302	0	59.4714
0.0143	-0.0647	0.11	-0.2454	0.0558	-0.0417	0.1826		'Cz'	0	0	5.20475e-15	0	85
-0.1032	0.1458	-0.1072	-0.0722	-0.0123	-0.3035	0.2672		'Pz'	180	0.253333	-60.7302	-7.4373e-15	59.4714
-0.115	0.2118	-0.2344	0.2277	-0.0656	-0.1736	-0.0094		'Iz'	180	0.633333	-77.6514	-9.50955e-15	-34.5726
-0.0091	-0.2179	0.1756	-0.2888	0.198	0.0687	-0.0087		'FC1'	-44.9	0.181111	32.4388	32.3258	71.6085
0.1557	-0.1179	0.2106	-0.2276	-0.0145	0.1247	0.1435		'FC2'	44.9	0.181111	32.4388	-32.3258	71.6085
-0.1775	0.0258	-0.071	-0.1895	0.1143	-0.251	0.1428		'CP1'	-135	0.181111	-32.3823	32.3823	71.6085
0.0375	0.117	0.011	-0.1395	-0.0909	-0.173	0.371		'CP2'	135	0.181111	-32.3823	-32.3823	71.6085
-0.1359	-0.2076	0.0381	-0.111	0.2473	0.084	-0.2267		'FC5'	-69.3	0.408333	28.8081	76.2384	24.1413
0.2957	-0.0015	0.1619	0.0169	-0.2358	0.2404	0.0575		'FC6'	69.3	0.408333	28.8081	-76.2384	24.1413
-0.2874	0.0039	-0.2047	0.0162	0.1719	-0.1556	-0.1545		'CP5'	-111	0.408333	-29.2069	76.0865	24.1413
0.1918	0.2233	-0.0317	0.1574	-0.2945	-0.0121	0.2282		'CP6'	111	0.408333	-29.2069	-76.0865	24.1413
-0.2053	0.0393	-0.2181	0.2321	0.0956	-0.0292	-0.2763		'TP9'	-108	0.665	-22.8159	70.22	-42.114
0.1304	0.1756	-0.0785	0.2245	-0.2404	0.0506	-0.0519		'TP10'	108	0.665	-22.8159	-70.22	-42.114

## Sheet: Sheet2
TEMPLATE MAPS LEFT HEMISPHERE LESION								ELECTRODES
A	B	C	D	E	F	G		Elec	Theta	Radius	X	Y	Z
0.1635	-0.2301	-0.3286	0.1631	0.0446	0.0908	-0.1089		'Fp1'	-17.9	0.515	80.7957	26.0963	-4.00405
0.2296	-0.1472	-0.3013	0.1814	-0.0827	0.0941	0.0169		'Fp2'	17.9	0.515	80.7957	-26.0963	-4.00405
0.078	-0.3073	-0.2307	0.2256	0.1572	-0.171	-0.0649		'F3'	-39.9	0.344444	57.5762	48.1411	39.9051
0.2426	-0.0954	-0.2313	0.2428	-0.1366	-0.0346	0.1511		'F4'	39.9	0.344444	57.5762	-48.1411	39.9051
-0.1649	-0.1881	0.0217	0.0731	0.2655	-0.2639	-0.071		'C3'	-90	0.266667	3.86788e-15	63.1673	56.8761
0.1893	0.1217	-0.0145	0.1313	-0.2198	-0.0768	0.291		'C4'	90	0.266667	3.86788e-15	-63.1673	56.8761
-0.2427	0.0233	0.2362	-0.1024	0.1703	-0.1827	-0.028		'P3'	-140	0.344444	-57.4921	48.2416	39.9051
0.0302	0.2556	0.2051	-0.0829	-0.1774	-0.0041	0.2199		'P4'	140	0.344444	-57.4921	-48.2416	39.9051
-0.24	0.1739	0.2783	-0.2753	0.0281	0.0889	-0.1021		'O1'	-162	0.515	-80.7501	26.2373	-4.00405
-0.0809	0.2972	0.2821	-0.2613	-0.1166	0.1319	0.0147		'O2'	162	0.515	-80.7501	-26.2373	-4.00405
-0.022	-0.2651	-0.2003	0.0324	0.2438	0.0728	-0.2664		'F7'	-53.9	0.528111	49.8865	68.4115	-7.49691
0.2476	0.016	-0.2195	0.0635	-0.2318	0.2625	0.0339		'F8'	53.9	0.528056	49.8873	-68.4125	-7.48213
-0.246	-0.1488	-0.0042	-0.1343	0.2979	0.093	-0.3627		'T7'	-90	0.533167	5.17652e-15	84.539	-8.84066
0.1686	0.1821	-0.0561	-0.0943	-0.2733	0.3723	0.0232		'T8'	90	0.533167	5.17652e-15	-84.539	-8.84066
-0.3676	0.0274	0.1982	-0.2868	0.1947	0.0755	-0.2812		'P7'	-126	0.528111	-49.767	68.4985	-7.49691
0.0482	0.3012	0.1476	-0.217	-0.2134	0.2526	0.0368		'P8'	126	0.528056	-49.7678	-68.4995	-7.48213
0.1817	-0.2063	-0.2277	0.2822	0.003	-0.1541	0.0993		'Fz'	0	0.253333	60.7302	0	59.4714
0.0734	-0.0654	-0.0137	0.2133	0.0003	-0.2686	0.2053		'Cz'	0	0	5.20475e-15	0	85
-0.0749	0.1359	0.2339	-0.0207	-0.0237	-0.1921	0.192		'Pz'	180	0.253333	-60.7302	-7.4373e-15	59.4714
-0.1582	0.2059	0.2213	-0.2578	-0.0293	0.1321	-0.0844		'Iz'	180	0.633333	-77.6514	-9.50955e-15	-34.5726
0.0606	-0.2223	-0.1285	0.2382	0.1218	-0.2539	0.0607		'FC1'	-44.9	0.181111	32.4388	32.3258	71.6085
0.1906	-0.0774	-0.1339	0.2606	-0.0918	-0.1625	0.2209		'FC2'	44.9	0.181111	32.4388	-32.3258	71.6085
-0.1323	-0.0289	0.1424	0.0489	0.126	-0.2617	0.0853		'CP1'	-135	0.181111	-32.3823	32.3823	71.6085
0.0636	0.1223	0.1093	0.08	-0.1124	-0.1743	0.2758		'CP2'	135	0.181111	-32.3823	-32.3823	71.6085
-0.0908	-0.273	-0.1145	0.0583	0.2732	-0.117	-0.2151		'FC5'	-69.3	0.408333	28.8081	76.2384	24.1413
0.2332	0.0531	-0.16	0.11	-0.2324	0.1077	0.1372		'FC6'	69.3	0.408333	28.8081	-76.2384	24.1413
-0.2946	-0.0904	0.1242	-0.1216	0.2785	-0.09	-0.2176		'CP5'	-111	0.408333	-29.2069	76.0865	24.1413
0.126	0.2486	0.0723	-0.0549	-0.2511	0.1015	0.1884		'CP6'	111	0.408333	-29.2069	-76.0865	24.1413
-0.2821	-0.0255	0.0607	-0.2912	0.1829	0.2315	-0.3761		'TP9'	-108	0.665	-22.8159	70.22	-42.114
0.0705	0.2073	0.0314	-0.2042	-0.1954	0.3001	-0.074		'TP10'	108	0.665	-22.8159	-70.22	-42.114
